# Supplementary material for: Podcasting and Blogging as Tools to Engage with the Public on the Topic of Cancer: Experience and Perspectives of the Public Interest Group on Cancer Research
Source: Curr Oncol. 2025 Oct 18;32(10):579. doi: 10.3390/curroncol32100579 (PMC12563759; doi:10.3390/curroncol32100579)
Supplement: Supplementary file 1 [file curroncol-32-00579-s001.zip]

Archive with 1 entries (1 files):
- curroncol-3887323-supplementary.pdf
